# Supplementary material for: Contribution of RdDM to the ecotype-specific differential methylation on conserved as well as highly variable regions between Arabidopsis ecotypes
Source: BMC Genomics. 2023 Jan 20;24:36. doi: 10.1186/s12864-023-09128-4 (PMC9854041; doi:10.1186/s12864-023-09128-4)
Supplement: Supplementary file 2 — Additional file 2. [file 12864_2023_9128_MOESM2_ESM.xlsx]

## Sheet: Table S1
Table S1. Statistics of bisulfite sequencing data
Ecotype	Stage	Library name	Paired-end	Total number of sequenced reads	No. of reads after trimming	Mapping efficiency(%)	After deduplicated (% of mapped reads)	Analysed C	C cov(X)	Plastid mCG(%)			Plastid mCHG(%)			Plastid mCHH(%)
										Mean	SD	N	Mean	SD	N	Mean	SD	N
Col	FH	Col-FH	1	80970889	73735754	81.6	47,476,929 (78.93%)	712372777	16.536	0.0244962	0.0585409	766	0.0255984	0.117027	1431	0.26118	2.31437	2037
Col	FH	Col-FH	2	80970889	71309737	81.8	46,127,750 (79.06%)	695067890	16.1343
Col	AR	Col-AR	1	86097460	78688824	76.5	44,799,661 (74.45%)	662705512	15.3831	0.0333649	0.0722841	766	0.0342315	0.117291	1431	0.242684	2.04086	2037
Col	AR	Col-AR	2	86097460	75964505	76.7	43,589,955 (74.84%)	650788374	15.1065
Col	GS	Col-GS	1	80182387	72782149	79.4	40,184,200 (69.52%)	598101900	13.8835	0.023909	0.0608302	766	0.0382119	0.326378	1431	0.359831	2.81104	2037
Col	GS	Col-GS	2	80182387	70176994	79.7	39,126,090 (69.97%)	585747815	13.5967
Cvi	FH	cvi-FH	1	90232216	82635941	67.4	39,221,778 (70.46%)	613672374	14.2449	0.219655	0.53343	766	0.0845896	0.29371	1431	0.273621	2.24878	2037
Cvi	FH	cvi-FH	2	90232216	79376741	67.6	37,893,679 (70.61%)	605738042	14.0607
Cvi	AR	cvi-AR	1	87956716	80400928	67.9	40,460,893 (74.15%)	598004782	13.8812	0.197904	0.49413	766	0.080962	0.259386	1431	0.284427	2.356	2037
Cvi	AR	cvi-AR	2	87956716	78339564	68.2	39,640,335 (74.19%)	581181341	13.4907
Cvi	GS	cvi-GS	1	91431877	83211835	66.3	30,855,310 (55.95%)	464518002	10.7827	0.0756491	0.199825	766	0.0402823	0.161013	1431	0.381704	2.71631	2037
Cvi	GS	cvi-GS	2	91431877	80091937	66.6	29,915,415 (56.11%)	453060749	10.5167

## Sheet: Table S2
Table S2. Statistics of small RNA sequencing data
Ecotype	Stage	Batch	Raw Reads	Trimmed (Redundant)	Trimmed (Unique)	18-26nt (Redundant)	18-26nt (Unique)	Filtered (Redundant)	Filtered (Unique)	Genome	Aligner (option)	Mapped Reads (Redundant)	Mapped Reads (Unique)	Unmapped Reads (Redundant)	Unmapped Reads (Unique)	Aligner (option)	Unique-mapped	Multi-mapped (success)	Non-mapped	Multi-mapped (failed)
Col	FH	#1	16893507	16611844	4470732	14017610	3922954	6647587	3570658	TAIR10	Bowtie (-v 0 -m 0 -k 0)	5409453	2882096	1238134	688562	ShortStack (-- mismatches 0 --mmap u --ranmax 3 --bowtie_m 50 --alignonly)	3763798	1610378	1238134	35277
		#2	26124047	25358239	6867989	21321950	6164646	12214995	5684356			9356735	4328644	2858260	1355712		6444638	2842993	2858260	69104
		#3	21304737	20667154	5990529	17346136	5297013	9927616	4870993			7582437	3743970	2345179	1127023		5209934	2313970	2345179	58533
	AR	#1	16582655	16298931	6243124	14623539	5724611	9258729	5296756			7743235	4132965	1515494	1163791		5369558	2320260	1515494	53417
		#2	18946433	18362359	6129058	15597392	5546374	9179621	5064671			6670104	3364063	2509517	1700608		4490173	2133092	2509517	46839
		#3	20151279	19558664	6549702	16626756	5894405	9855744	5394726			7179656	3586100	2676088	1808626		4841153	2287590	2676088	50913
	GS	#1	14785681	14519475	3881866	12739006	3488287	6523850	3144334			5367864	2515975	1155986	628359		3596708	1744572	1155986	26584
		#2	23326302	22595410	5421923	18348830	4600586	8924804	3944516			6401836	2767762	2522968	1176754		4128200	2238368	2522968	35268
		#3	22216307	21556351	5290586	17648111	4490962	8699578	3867435			6290521	2741185	2409057	1126250		4068048	2186253	2409057	36220
Cvi	FH	#1	16761655	16480546	4340443	14756699	3964019	6852379	3568764	TAIR10 pseudo-Cvi		4625925	2184781	2226454	1383983		3098873	1490004	2226454	37048
		#2	23897949	23171065	7995948	20159042	7205806	14052154	6728000			9152577	3672674	4899577	3055326		6130298	2931090	4899577	91189
		#3	21754509	21078198	7556209	18454199	6823735	13012989	6379221			8486747	3513642	4526242	2865579		5696099	2705159	4526242	85489
	AR	#1	19223916	18907886	5154713	16468999	4642605	8067861	4263496			5722005	2774048	2345856	1489448		3866641	1808896	2345856	46468
		#2	23866799	23114894	8306054	20209916	7581599	13803369	7116349			8578292	3770784	5225077	3345565		5836940	2654068	5225077	87284
		#3	22793245	22062866	8096574	19299264	7351712	13222765	6904454			8224757	3680767	4998008	3223687		5598878	2543098	4998008	82781
	GS	#1	17976403	17641045	4766708	15656550	4234850	8794222	3898213			6540952	2589122	2253270	1309091		4147375	2351942	2253270	41635
		#2	23588110	22858391	6482509	19154220	5513787	11038623	4912305			7147980	2791838	3890643	2120467		4503327	2588164	3890643	56489
		#3	22320577	21603746	6193023	18237210	5313648	10513531	4729957			6802862	2698781	3710669	2031176		4273762	2476352	3710669	52748

## Sheet: Table S3
Table S3. Statistics of RNA-Seq data
Ecotype	Stage	Rep #	Total sequenced reads (pair x 2)	Aligned concordantly 1 time	Aligned concordantly >1 times	Aligned discordantly 1 time	Aligned concordantly or discordantly 0 time	Aligned 0 time (read)	Aligned 1 time (read)	Aligned >1 times (read)	Overall alignment rate
Col	FH	#1	19972922	17795146	1320840	123078	733858	436461	264668	32729	0.9781
Col	FH	#2	21944474	20185706	822132	136812	799824	486676	287810	25338	0.9778
Col	AR	#1	23333120	19992164	1905006	155048	1280902	777073	440314	63515	0.9667
Col	AR	#2	22128392	19137542	1600032	159700	1231118	744125	429817	57176	0.9664
Col	GS	#1	20911302	18834040	955162	148248	973852	588566	362228	23058	0.9719
Col	GS	#2	21809688	19576434	975788	151186	1106280	676410	405447	24423	0.969
Cvi	FH	#1	17818852	15960650	754040	122924	981238	633402	332126	15710	0.9645
Cvi	FH	#2	20920338	19099456	479548	131786	1209548	772846	420524	16178	0.9631
Cvi	AR	#1	20236228	17069722	1614228	133010	1419268	903870	473569	41829	0.9553
Cvi	AR	#2	21382838	17906280	1883894	152546	1440118	909669	481522	48927	0.9575
Cvi	GS	#1	24689386	21444540	1094668	211192	1938986	1225311	676726	36949	0.9504
Cvi	GS	#2	23779502	20453604	1439152	152952	1733794	1110755	583146	39893	0.9533

## Sheet: Table S4
Table S4. The detail statistics information of Figure 1b
Genomic feature	Stage	CG_Col			CG_Cvi			CHG_Col			CHG_Cvi			CHH_Col			CHH_Cvi
		Mean(%)	SD	N	Mean(%)	SD	N	Mean(%)	SD	N	Mean(%)	SD	N	Mean(%)	SD	N	Mean(%)	SD	N
Global	FH	20.4607	0.0449009	586757	12.8262	0.0371078	586757	5.34631	0.0188631	764561	5.32748	0.0192	764561	2.25383	0.00584473	1943510	2.24699	0.00596106	1943510
	AR	21.2027	0.0467414	586757	13.0852	0.0382681	586757	5.91834	0.0206961	764561	5.78723	0.0208896	764561	3.48513	0.00892206	1943510	3.09061	0.00827196	1943510
	GS	20.624	0.045601	586757	12.2741	0.0360073	586757	5.41135	0.019172	764561	5.69041	0.0205788	764561	2.66511	0.00692526	1943510	2.75411	0.00744189	1943510
Gene	FH	16.223	0.0480813	410966	6.78291	0.0316668	410966	0.804717	0.0077218	595282	0.802579	0.00805679	595282	0.395106	0.00279892	1212676	0.417607	0.00298814	1212676
	AR	16.4868	0.0490749	410966	6.68759	0.0316368	410966	0.874064	0.00841506	595282	0.804959	0.0083953	595282	0.603792	0.0043397	1212676	0.51277	0.00401849	1212676
	GS	16.1896	0.0482765	410966	6.27274	0.0297341	410966	0.777861	0.00765508	595282	0.782333	0.00809286	595282	0.442745	0.00326473	1212676	0.447323	0.00351266	1212676
TE	FH	65.1748	0.140267	62948	59.1848	0.145085	62948	42.2971	0.100714	70511	42.2899	0.105035	70511	13.5202	0.0317062	281093	13.4818	0.0326336	281093
	AR	69.4249	0.148936	62948	62.1155	0.152986	62948	46.85	0.107706	70511	46.7501	0.113321	70511	20.7017	0.0472124	281093	18.9684	0.0450328	281093
	GS	66.9481	0.145396	62948	58.3173	0.144838	62948	43.2643	0.102236	70511	46.2406	0.112602	70511	16.1565	0.0373079	281093	17.0959	0.0413502	281093

## Sheet: Table S5
Table S5. Statistics of small RNA read distribution by length and 5' nucleotide (Figure 2A, Supplementary Figure 4A)
Aligner (option)	Bowtie (-v 0 -m 0 -k 0)
Genome	TAIR10									TAIR10 pseudo-Cvi
Ecotype	Col									Cvi
Stage	FH			AR			GS			FH			AR			GS
Batch	#1	#2	#3	#1	#2	#3	#1	#2	#3	#1	#2	#3	#1	#2	#3	#1	#2	#3
18_A	34050	18954	15607	35092	12916	13696	29187	16290	15407	16767	20151	18181	36159	21551	20330	27733	15027	14416
18_C	10830	8067	6684	8341	3414	3599	12224	6808	6430	5350	5138	4460	10096	6132	5698	9682	4864	4870
18_G	19269	9839	8281	17292	5711	6329	17749	11537	10698	9456	9145	8305	22875	12666	11866	16961	10020	10078
18_U	27439	12479	10368	24903	9296	10312	30197	15156	15030	12864	11665	10639	27501	12497	11838	22632	11182	11149
18_Total	91588	49339	40940	85628	31337	33936	89357	49791	47565	44437	46099	41585	96631	52846	49732	77008	41093	40513
19_A	42297	34835	28506	50017	24517	26443	34073	28630	27466	25597	32649	30015	47129	37606	35778	37929	29854	28340
19_C	13787	16782	13666	13172	7977	8442	14309	13337	12974	8322	9833	9043	13333	12432	11743	15808	12377	11979
19_G	25209	22660	18783	29673	14749	15452	20543	19154	18165	16518	18700	16698	32006	26437	24896	23018	20346	19579
19_U	34066	30198	25453	44119	30750	34095	106996	71046	70938	17768	24010	22297	34433	26529	24854	44781	33288	32878
19_Total	115359	104475	86408	136981	77993	84432	175921	132167	129543	68205	85192	78053	126901	103004	97271	121536	95865	92776
20_A	57575	69952	58562	78331	51270	56684	49812	51232	52043	43743	70002	65010	66309	70643	68176	61457	59881	59011
20_C	16468	25278	20896	18736	16122	17364	17224	21087	20795	13016	20277	18597	17807	23200	21978	22667	26777	25946
20_G	35480	40962	33605	47637	26754	28620	25543	29959	28783	28036	35821	32133	43388	42866	41388	31155	33618	32738
20_U	59451	97059	85676	83213	105026	121222	299263	248746	252087	40473	87218	84963	60778	66657	66137	133242	146721	150082
20_Total	168974	233251	198739	227917	199172	223890	391842	351024	353708	125268	213318	200703	188282	203366	197679	248521	266997	267777
21_A	183569	239804	192515	210023	202374	213377	334854	375194	356756	156028	237397	214606	206229	208429	197923	365074	323003	307143
21_C	41844	72079	58570	41211	38992	41317	43536	46389	45142	35305	50497	45286	46499	56737	54042	53438	52921	50721
21_G	50920	61482	49909	79059	42476	45238	52957	51192	49016	51722	62004	56152	85331	85369	80432	66496	62067	59969
21_U	531972	798320	638568	547456	851053	895085	980198	1243754	1216523	638842	883234	798702	672055	603407	569886	1516089	1509799	1442382
21_Total	808305	1171685	939562	877749	1134895	1195017	1411545	1716529	1667437	881897	1233132	1114746	1010114	953942	902283	2001097	1947790	1860215
22_A	83092	112915	93984	111216	102720	112199	99252	101738	99493	65834	109422	104503	89494	98118	96321	96793	106228	102633
22_C	28194	44717	36904	32550	26236	28437	23329	27657	27248	18579	24904	23099	22022	26929	26136	23932	23208	22164
22_G	35086	42928	36188	65233	30663	33610	33150	33466	33024	32261	37938	35754	52449	49831	49267	39497	38482	37406
22_U	74120	113477	92012	93093	124114	133114	125821	146390	144992	54810	85308	80257	70799	80400	78364	130207	132325	126688
22_Total	220492	314037	259088	302092	283733	307360	281552	309251	304757	171484	257572	243613	234764	255278	250088	290429	300243	288891
23_A	155550	392333	356784	311797	224269	271994	126816	155779	168302	154978	455118	452132	226219	370103	380701	154176	265528	266719
23_C	29084	82452	68991	72100	44012	48830	35562	35408	35222	21345	53134	50074	31665	79912	77586	22628	38208	37127
23_G	71785	137282	118132	175266	90802	102829	57373	68899	70472	64865	135288	131040	95132	153868	153714	54579	86533	85665
23_U	80107	205836	174306	168678	165269	186673	129865	141080	144489	63231	166567	161044	92242	174433	170985	93126	151358	146869
23_Total	336526	817903	718213	727841	524352	610326	349616	401166	418485	304419	810107	794290	445258	778316	782986	324509	541627	536380
24_A	2428568	4452889	3559158	3502440	2862842	3052757	1625596	2080878	2031461	1921413	4396008	4061258	2382037	4159129	3967494	2243960	2542735	2389824
24_C	149708	301913	242767	257563	164687	175244	101517	120060	117064	111996	223641	205197	121712	256580	242014	96513	115556	108370
24_G	481692	727316	585707	756602	528112	566318	281014	431899	420368	469625	838571	773660	532793	861197	824985	429716	477222	450761
24_U	472118	949276	762021	726879	743206	800723	462775	603305	598948	368790	824340	764752	437599	768406	733674	443813	570830	536232
24_Total	3532086	6431394	5149653	5243484	4298847	4595042	2470902	3236142	3167841	2871824	6282560	5804867	3474141	6045312	5768167	3214002	3706343	3485187
25_A	43641	83764	67351	57086	45547	49167	43110	47097	46594	47282	95686	89098	49740	81202	77059	63019	63093	58033
25_C	8369	14973	12196	7430	6915	7300	11484	12441	12277	9467	10978	10194	8090	9544	8820	14544	12724	11682
25_G	20231	29029	23745	24641	16343	17511	28868	33766	33704	25669	33793	31530	24550	31512	29966	29933	26983	25441
25_U	17043	30040	24005	17180	16212	17732	24578	26442	25742	18837	26924	24836	17020	20836	19875	32091	31077	29006
25_Total	89284	157806	127297	106337	85017	91710	108040	119746	118317	101255	167381	155658	99400	143094	135720	139587	133877	124162
26_A	10805	18151	14617	8743	8539	9206	17738	18770	18115	13210	14331	13114	10974	11471	10528	23298	18236	16826
26_C	5807	9950	7996	3820	3800	4183	9376	10285	9812	7055	6292	5644	5072	4377	3999	12394	9934	9321
26_G	8413	12289	10136	6438	5320	5810	13271	14412	13948	10743	9927	9107	9374	7891	7475	16812	13520	12501
26_U	21814	36455	29788	16205	17099	18744	48704	42553	40993	26128	26666	25367	21094	19395	18829	71759	72455	68313
26_Total	46839	76845	62537	35206	34758	37943	89089	86020	82868	57136	57216	53232	46514	43134	40831	124263	114145	106961

## Sheet: Table S6
Table S6. The detail statistic information of Figure 4b
Difference	Stage	CG CR			CG Col SR			CHG CR			CHG Col SR			CHH CR			CHH Col SR
		Mean	SD	N	Mean	SD	N	Mean	SD	N	Mean	SD	N	Mean	SD	N	Mean	SD	N
comparable	FH	20.4607	0.0449009	586757	12.8262	0.0371078	586757	5.34631	0.0188631	764561	5.32748	0.0192	764561	2.25383	0.00584473	1943510	2.24699	0.00596106	1943510
	AR	21.2027	0.0467414	586757	13.0852	0.0382681	586757	5.91834	0.0206961	764561	5.78723	0.0208896	764561	3.48513	0.00892206	1943510	3.09061	0.00827196	1943510
	GS	20.624	0.045601	586757	12.2741	0.0360073	586757	5.41135	0.019172	764561	5.69041	0.0205788	764561	2.66511	0.00692526	1943510	2.75411	0.00744189	1943510
all measurable	FH	25.5659	0.0439466	721267	14.5078	0.037777	628943	9.12967	0.0216843	938087	6.35186	0.0199643	825046	4.18526	0.00657321	2324923	3.23127	0.00625901	2130233
	AR	27.2975	0.0467917	709464	14.7951	0.0389766	929671	10.5249	0.0244849	914961	6.88456	0.0216977	826081	6.56982	0.0100295	2324341	4.49811	0.00866756	2127893
	GS	25.3904	0.0447645	712335	12.3927	0.0355637	603835	8.89819	0.0218559	925123	5.76343	0.0202893	793054	4.90763	0.00772064	2323158	3.68602	0.00763232	2111163

## Sheet: Table S7
Table S7. The detail statistic information of Figure 4d
Genomic feature	Stage	CG CR			CG Col SR			CHG CR			CHG Col SR			CHH CR			CHH Col SR
		Mean(%)	SD	N	Mean(%)	SD	N	Mean(%)	SD	N	Mean(%)	SD	N	Mean(%)	SD	N	Mean(%)	SD	N
Gene	FH	16.2106	30.7474	410967	19.0063	33.6756	23811	0.811827	5.97809	595283	6.11114	17.3249	33574	0.487017	3.26317	1212677	3.3974	9.68386	58998
	AR	16.4759	31.394	410967	20.5045	35.5387	22939	0.881731	6.51689	595283	7.35933	19.719	31749	0.752204	5.04406	1212677	5.38014	14.4859	56797
	GS	16.1769	30.8691	410967	18.5483	33.6391	23282	0.785632	5.93512	595283	5.78278	16.9058	32682	0.551584	3.82092	1212677	3.8848	11.1336	58172
TE	FH	65.3541	34.7162	62949	77.0556	24.4565	44787	42.4033	26.4789	70512	49.7847	22.6977	54707	14.0043	13.7225	281093	18.525	14.5507	128128
	AR	69.6253	36.8823	62949	82.767	25.0356	45867	46.9781	28.3393	70512	55.5421	23.3514	55980	21.8125	20.4735	281093	28.1834	20.6041	127850
	GS	67.1243	35.9862	62949	78.7106	26.1454	41468	43.3679	26.8826	70512	50.5819	23.264	50221	16.8234	16.1988	281093	21.9621	16.814	123916

## Sheet: Table S8
Table S8. The detail statistic information of Figure 5c
SNP (First letter is from Col)	CG						CHG						CHH
	CR			Col SR			CR			Col SR			CR			Col SR
	Mean	SD	n	Mean	SD	n	Mean	SD	n	Mean	SD	n	Mean	SD	n	Mean	SD	n
AC	24.1938	36.7325	7072	40.6471	41.2307	3181	9.36649	21.0825	8801	20.1064	28.0089	3406	4.81611	10.322	30818	7.61274	13.0607	10403
AG	34.0946	39.7692	20428	49.8937	40.7309	6766	14.7278	24.9855	24272	26.0988	29.0716	6998	7.62185	13.1947	78893	10.4559	14.952	18878
AT	22.2719	35.5226	9184	34.2612	40.5432	3979	8.29782	19.7846	11607	16.0948	25.917	4428	4.13322	9.66065	45342	6.56443	12.4665	15226
CA	26.0352	37.4155	8216	36.8622	40.6449	3727	10.5386	22.1004	9620	18.3867	26.9036	4135	4.97422	10.5541	30891	7.14012	12.653	10222
CG	26.9637	37.8026	6116	41.7759	41.3671	2706	11.6922	23.07	7220	20.3234	27.7708	3022	5.31125	10.7099	21261	7.78594	12.9271	6750
CT	35.0785	39.877	24597	46.4944	41.0338	7332	15.4944	25.4101	27824	24.0709	28.7783	7331	7.59144	13.2227	79569	10.0994	15.0856	17861
GA	34.9874	39.9794	24391	47.0062	40.9613	7361	15.7321	25.5604	27872	24.6514	29.0256	7358	7.62002	13.3063	79166	9.85707	14.8242	17818
GC	26.9767	37.8295	6159	39.9807	41.4111	2700	11.8565	23.1705	7290	20.4536	28.0596	2947	5.26467	10.6638	21531	7.62524	12.8757	6685
GT	25.4553	37.0061	8205	36.8861	40.8209	3630	10.5979	22.1383	9640	18.1655	26.6293	4011	4.88643	10.3598	30918	7.05147	12.5904	10267
TA	23.0543	36.0002	9210	34.9048	40.5415	4101	8.16932	19.8488	11508	15.9726	25.8793	4498	4.23953	9.86093	44915	6.66751	12.3367	15097
TC	34.3538	39.8244	20307	49.1982	40.7776	6667	14.6415	24.9307	23922	25.9729	29.0914	6870	7.65387	13.2068	78642	10.6725	15.3561	18633
TG	25.1359	37.1553	7153	39.0605	41.2337	3218	9.72627	21.308	8626	19.3395	27.4982	3458	4.71775	10.0719	30639	7.33828	12.8419	10394

## Sheet: Table S9
Table S9. The detail statistic information of Figure 6b
mC context	Stage	Col SR			CR			DEL			INS			DUP			BRK			INV			SEQ			Unclassified
		Mean(%)	SD	N	Mean(%)	SD	N	Mean(%)	SD	N	Mean(%)	SD	N	Mean(%)	SD	N	Mean(%)	SD	N	Mean(%)	SD	N	Mean(%)	SD	N	Mean(%)	SD	N
CG	FH	51.525	40.7377	88287	20.4607	0.0449009	586757	23.7453	35.7082	1697	39.7968	41.1634	7839	79.2993	21.9966	24573	59.2354	38.1986	11093	50.6499	40.5285	557	56.6461	39.0567	3279	35.0849	40.5009	39249
	AR	56.2341	42.9123	88199	21.2027	0.0467414	586757	24.9396	37.496	1663	41.9753	43.1861	7764	81.7495	27.3933	25351	62.8162	40.5279	11051	53.8331	43.1082	553	59.6693	41.4574	3279	37.5567	43.0087	38538
	GS	51.4301	42.1919	84109	20.624	0.045601	586757	22.7142	35.5532	1667	39.0686	41.6239	7698	80.2194	25.3634	22422	59.9518	39.7841	10844	50.881	42.0407	547	56.4509	40.4655	3169	33.7601	41.0977	37762
CHG	FH	30.398	29.5249	108117	5.34631	0.0188631	764561	12.8351	22.9708	1814	25.6888	30.0964	9949	50.5447	21.9008	28935	34.0907	27.7104	12901	36.1431	29.785	829	33.7703	28.5476	3796	18.9849	27.3769	49893
	AR	35.062	32.0238	106994	5.91834	0.0206961	764561	15.4269	26.3255	1758	28.8036	32.7607	9805	53.7146	24.6649	29842	37.874	29.8212	12805	39.6534	32.3229	826	37.4299	30.9642	3800	21.8805	30.3533	48158
	GS	30.0844	30.0657	102303	5.41135	0.019172	764561	12.6753	23.336	1785	25.0457	30.0699	9748	50.6045	23.2455	26084	34.1528	28.3308	12547	36.038	30.3087	813	33.6221	29.2087	3679	18.0707	27.3709	47647
CHH	FH	12.2423	14.6337	246667	2.25383	0.00584473	1943510	5.5988	11.9061	5925	9.80868	14.948	25944	19.4932	13.9878	68623	12.37	12.6857	35782	12.7687	13.1297	1959	13.5485	14.9343	10100	8.03355	13.7632	98334
	AR	18.9346	21.3091	243098	3.48513	0.00892206	1943510	9.50945	18.8316	5806	15.0093	21.6458	25610	28.4198	19.7821	69025	19.1533	18.8499	35570	18.9096	19.1858	1944	20.7764	21.6437	9994	12.6192	20.4169	95149
	GS	14.379	17.0236	241156	2.66511	0.00692526	1943510	6.70787	14.2105	5897	11.3751	17.3209	25760	22.7001	16.177	65706	14.5798	14.9204	35461	14.6531	15.3715	1942	15.8923	17.4109	9971	9.13839	15.85	96419
