# Supplementary material for: Contribution of RdDM to the ecotype-specific differential methylation on conserved as well as highly variable regions between Arabidopsis ecotypes
Source: BMC Genomics. 2023 Jan 20;24:36. doi: 10.1186/s12864-023-09128-4 (PMC9854041; doi:10.1186/s12864-023-09128-4)
Supplement: Supplementary file 3 — Additional file 3. [file 12864_2023_9128_MOESM3_ESM.xlsx]

## Sheet: Supplementary Dataset. S1
Query	DB	Overlaps Observed	P-val	Z-score	Overlaps expected (average, N=1,000)	Log2(O/E)
e24sRC-Col	CG-eDMR:Hyper	969	0.001	3.573	884.553	0.13
e24sRC-Col	CG-eDMR:Hypo	32	0.001	-17.483	302.589	-3.24
e24sRC-Col	CHG-eDMR:Hyper	927	0.001	47.343	238.056	1.96
e24sRC-Col	CHG-eDMR:Hypo	88	0.001	-10.054	241.025	-1.45
e24sRC-Col	CHH-eDMR:Hyper	1466	0.001	57.118	415.578	1.82
e24sRC-Col	CHH-eDMR:Hypo	194	0.001	-13.36	452.94	-1.22
e24sRC-Cvi	CG-eDMR:Hyper	131	0.001	-18.926	508.835	-1.96
e24sRC-Cvi	CG-eDMR:Hypo	778	0.001	52.052	161.483	2.27
e24sRC-Cvi	CHG-eDMR:Hyper	129	0.4216	-0.259	131.801	-0.03
e24sRC-Cvi	CHG-eDMR:Hypo	930	0.001	72.341	133.945	2.8
e24sRC-Cvi	CHH-eDMR:Hyper	301	0.001	4.628	235.762	0.35
e24sRC-Cvi	CHH-eDMR:Hypo	1534	0.001	86.374	256.769	2.58
Non-e24sRC	CG-eDMR:Hyper	895	0.001	-20.032	1482.55	-0.73
Non-e24sRC	CG-eDMR:Hypo	467	0.001	-7.333	614.899	-0.4
Non-e24sRC	CHG-eDMR:Hyper	1397	0.001	48.02	465.965	1.58
Non-e24sRC	CHG-eDMR:Hypo	1210	0.001	37.12	470.213	1.36
Non-e24sRC	CHH-eDMR:Hyper	2427	0.001	68.057	752.979	1.69
Non-e24sRC	CHH-eDMR:Hypo	2220	0.001	59.299	830.902	1.42
CG-eDMR:Hyper	e24sRC-Col	2368	0.001	4.184	2178.44	0.12
CG-eDMR:Hypo	e24sRC-Col	34	0.001	-20.18	469.836	-3.79
CHG-eDMR:Hyper	e24sRC-Col	2384	0.001	91.784	493.716	2.27
CHG-eDMR:Hypo	e24sRC-Col	122	0.001	-16.107	463.236	-1.92
CHH-eDMR:Hyper	e24sRC-Col	3417	0.001	87.94	917.075	1.9
CHH-eDMR:Hypo	e24sRC-Col	301	0.001	-21.547	962.273	-1.68
CG-eDMR:Hyper	e24sRC-Cvi	298	0.001	-23.506	1072.72	-1.85
CG-eDMR:Hypo	e24sRC-Cvi	1890	0.001	114.728	234.938	3.01
CHG-eDMR:Hyper	e24sRC-Cvi	363	0.001	7.683	249.082	0.54
CHG-eDMR:Hypo	e24sRC-Cvi	2610	0.001	162.992	233.822	3.48
CHH-eDMR:Hyper	e24sRC-Cvi	658	0.001	9.175	462.389	0.51
CHH-eDMR:Hypo	e24sRC-Cvi	4029	0.001	163.032	488.19	3.04
CG-eDMR:Hyper	Non-e24sRC	2699	0.001	-38.885	5424.49	-1.01
CG-eDMR:Hypo	Non-e24sRC	874	0.001	-9.855	1187.54	-0.44
CHG-eDMR:Hyper	Non-e24sRC	4626	0.001	105.575	1261.73	1.87
CHG-eDMR:Hypo	Non-e24sRC	3992	0.001	88.65	1192.54	1.74
CHH-eDMR:Hyper	Non-e24sRC	9462	0.001	165.259	2309.78	2.03
CHH-eDMR:Hypo	Non-e24sRC	8708	0.001	135.439	2452.59	1.83
e24sRC-Col	Gene:Body	1404	0.001	-46.608	2763.41	-0.98
e24sRC-Col	Gene:Promoter(1kb)	1946	0.001	4.386	1815	0.1
e24sRC-Col	Gene:Proximal(1kb)	1647	0.001	-3.918	1760.23	-0.1
e24sRC-Col	TE:Body	2886	0.001	54.593	1290.02	1.16
e24sRC-Col	TE:Promoter(1kb)	2546	0.001	43.828	1308.94	0.96
e24sRC-Col	TE:Proximal(1kb)	2485	0.001	41.327	1318.45	0.91
e24sRC-Cvi	Gene:Body	1178	0.001	-24.477	1750.41	-0.57
e24sRC-Cvi	Gene:Promoter(1kb)	1337	0.001	9.263	1105.67	0.27
e24sRC-Cvi	Gene:Proximal(1kb)	1117	0.03	1.886	1071.74	0.06
e24sRC-Cvi	TE:Body	1450	0.001	29.711	792.067	0.87
e24sRC-Cvi	TE:Promoter(1kb)	1404	0.001	26.3	801.519	0.81
e24sRC-Cvi	TE:Proximal(1kb)	1441	0.001	28.057	806.821	0.84
Non-e24sRC	Gene:Body	2026	0.001	-49.96	3492.46	-0.79
Non-e24sRC	Gene:Promoter(1kb)	2731	0.001	4.451	2591.11	0.08
Non-e24sRC	Gene:Proximal(1kb)	2227	0.001	-8.655	2506.86	-0.17
Non-e24sRC	TE:Body	3877	0.001	64.426	1859.31	1.06
Non-e24sRC	TE:Promoter(1kb)	3769	0.001	59.939	1890.54	1
Non-e24sRC	TE:Proximal(1kb)	3715	0.001	56.443	1905.38	0.96
CG-eDMR:Hyper	Gene:Body	33780	0.001	123.736	21691.9	0.64
CG-eDMR:Hyper	Gene:Promoter(1kb)	5133	0.001	-57.302	9939.19	-0.95
CG-eDMR:Hyper	Gene:Proximal(1kb)	8502	0.001	-17.814	9972.34	-0.23
CG-eDMR:Hyper	TE:Body	2474	0.001	-70.39	8175.15	-1.72
CG-eDMR:Hyper	TE:Promoter(1kb)	3819	0.001	-52.713	7962.11	-1.06
CG-eDMR:Hyper	TE:Proximal(1kb)	3672	0.001	-56.085	7965.72	-1.12
CG-eDMR:Hypo	Gene:Body	6419	0.001	38.565	4681.45	0.46
CG-eDMR:Hypo	Gene:Promoter(1kb)	1429	0.001	-18.052	2150.51	-0.59
CG-eDMR:Hypo	Gene:Proximal(1kb)	1725	0.001	-11.057	2151.3	-0.32
CG-eDMR:Hypo	TE:Body	936	0.001	-22.519	1779.1	-0.93
CG-eDMR:Hypo	TE:Promoter(1kb)	1184	0.001	-14.267	1729.89	-0.55
CG-eDMR:Hypo	TE:Proximal(1kb)	1241	0.001	-13.561	1728.67	-0.48
CHG-eDMR:Hyper	Gene:Body	2104	0.001	-57.478	4809.58	-1.19
CHG-eDMR:Hyper	Gene:Promoter(1kb)	1709	0.001	-12.786	2223.72	-0.38
CHG-eDMR:Hyper	Gene:Proximal(1kb)	1525	0.001	-17.432	2223.17	-0.54
CHG-eDMR:Hyper	TE:Body	4352	0.001	62.738	1886.61	1.21
CHG-eDMR:Hyper	TE:Promoter(1kb)	3922	0.001	55.458	1820.87	1.11
CHG-eDMR:Hyper	TE:Proximal(1kb)	3693	0.001	51.011	1822.88	1.02
CHG-eDMR:Hypo	Gene:Body	2166	0.001	-53.347	4508.43	-1.06
CHG-eDMR:Hypo	Gene:Promoter(1kb)	1471	0.001	-15.793	2081.08	-0.5
CHG-eDMR:Hypo	Gene:Proximal(1kb)	1420	0.001	-17.464	2082.09	-0.55
CHG-eDMR:Hypo	TE:Body	4228	0.001	66.576	1776.05	1.25
CHG-eDMR:Hypo	TE:Promoter(1kb)	3198	0.001	40.899	1713.83	0.9
CHG-eDMR:Hypo	TE:Proximal(1kb)	3308	0.001	43.791	1713.73	0.95
CHH-eDMR:Hyper	Gene:Body	2686	0.001	-101.178	8913.83	-1.73
CHH-eDMR:Hyper	Gene:Promoter(1kb)	3976	0.001	-3.833	4184.97	-0.07
CHH-eDMR:Hyper	Gene:Proximal(1kb)	3262	0.001	-16.534	4179.75	-0.36
CHH-eDMR:Hyper	TE:Body	8602	0.001	94.734	3493.99	1.3
CHH-eDMR:Hyper	TE:Promoter(1kb)	8099	0.001	91.663	3391.42	1.26
CHH-eDMR:Hyper	TE:Proximal(1kb)	7776	0.001	82.65	3390.32	1.2
CHH-eDMR:Hypo	Gene:Body	3529	0.001	-89.892	9333.85	-1.4
CHH-eDMR:Hypo	Gene:Promoter(1kb)	3643	0.001	-12.327	4345.99	-0.25
CHH-eDMR:Hypo	Gene:Proximal(1kb)	3091	0.001	-21.276	4346	-0.49
CHH-eDMR:Hypo	TE:Body	9271	0.001	108.445	3681.21	1.33
CHH-eDMR:Hypo	TE:Promoter(1kb)	7542	0.001	73.972	3560.92	1.08
CHH-eDMR:Hypo	TE:Proximal(1kb)	7543	0.001	72.879	3561.3	1.08
CG-CR	BRK	49	0.001	-91.342	8187.86	-7.38
CG-CR	DUP	3313	0.001	-117.362	19067.9	-2.52
CG-CR	DEL	434	0.001	-62.876	4971.03	-3.52
CG-CR	INS	546	0.001	-31.575	1933.99	-1.82
CG-CR	SEQ	431	0.001	-44.728	2824.18	-2.71
CG-CR	INV	94	0.001	-18.053	499.257	-2.41
CG-Col SR	BRK	6597	0.001	150.915	1320.04	2.32
CG-Col SR	DUP	13795	0.001	207.695	3127.91	2.14
CG-Col SR	DEL	4656	0.001	141.38	791.78	2.56
CG-Col SR	INS	1247	0.001	55.026	300.124	2.05
CG-Col SR	SEQ	2242	0.001	85.088	449.266	2.32
CG-Col SR	INV	403	0.001	37.199	79.956	2.33
CHG-CR	BRK	40	0.001	-99.163	9245.2	-7.85
CHG-CR	DUP	3433	0.001	-128.1	21361.5	-2.64
CHG-CR	DEL	466	0.001	-69.31	5636.73	-3.6
CHG-CR	INS	593	0.001	-36.446	2312.38	-1.96
CHG-CR	SEQ	445	0.001	-49.61	3219.12	-2.85
CHG-CR	INV	107	0.001	-19.113	569.453	-2.41
CHG-Col SR	BRK	7035	0.001	141.674	1542.16	2.19
CHG-Col SR	DUP	15559	0.001	192.055	3647.16	2.09
CHG-Col SR	DEL	4951	0.001	138.997	922.946	2.42
CHG-Col SR	INS	1301	0.001	50.708	353.359	1.88
CHG-Col SR	SEQ	2335	0.001	79.496	524.11	2.16
CHG-Col SR	INV	467	0.001	39.823	93.355	2.32
CHH-CR	BRK	414	0.001	-56.531	3909	-3.24
CHH-CR	DUP	7388	0.2797	-0.634	7441.67	-0.01
CHH-CR	DEL	652	0.001	-44.926	3039.86	-2.22
CHH-CR	INS	1255	0.001	-30.458	2840.64	-1.18
CHH-CR	SEQ	716	0.001	-24.44	1711.98	-1.26
CHH-CR	INV	165	0.001	-9.15	335.246	-1.02
CHH-Col SR	BRK	3320	0.001	48.645	1471.84	1.17
CHH-Col SR	DUP	14232	0.001	194.398	3282.43	2.12
CHH-Col SR	DEL	2775	0.001	61.934	934.153	1.57
CHH-Col SR	INS	1911	0.001	67.897	503.054	1.93
CHH-Col SR	SEQ	1728	0.001	52.898	535.796	1.69
CHH-Col SR	INV	316	0.001	22.71	96.282	1.71
CG-CR	Del:<10bp	6608	0.001	-92.427	19201.6	-1.54
CG-CR	Del:<25bp	210	0.001	-41.181	2052.89	-3.29
CG-CR	Del:<50bp	91	0.001	-21.795	646.872	-2.83
CG-CR	Del:<100bp	18	0.001	-13.578	200.978	-3.48
CG-CR	Del:<1kbp	27	0.001	-22.356	567.556	-4.39
CG-CR	Del:<20kbp	18	0.001	-27.321	694.653	-5.27
CG-Col SR	Del:<10bp	7342	0.001	91.045	2785.57	1.4
CG-Col SR	Del:<25bp	1389	0.001	64.028	296.825	2.23
CG-Col SR	Del:<50bp	488	0.001	40.195	94.755	2.36
CG-Col SR	Del:<100bp	175	0.001	26.568	30.18	2.54
CG-Col SR	Del:<1kbp	595	0.001	54.417	91.103	2.71
CG-Col SR	Del:<20kbp	785	0.001	59.352	114.924	2.77
CHG-CR	Del:<10bp	7264	0.001	-117.864	24340.8	-1.74
CHG-CR	Del:<25bp	208	0.001	-46.78	2603.42	-3.65
CHG-CR	Del:<50bp	85	0.001	-24.83	804.941	-3.24
CHG-CR	Del:<100bp	11	0.001	-14.715	244.811	-4.48
CHG-CR	Del:<1kbp	36	0.001	-24	653.502	-4.18
CHG-CR	Del:<20kbp	25	0.001	-27.673	774.644	-4.95
CHG-Col SR	Del:<10bp	8707	0.001	96.81	3331.06	1.39
CHG-Col SR	Del:<25bp	1595	0.001	66.122	354.459	2.17
CHG-Col SR	Del:<50bp	524	0.001	38.658	111.682	2.23
CHG-Col SR	Del:<100bp	195	0.001	26.269	35.819	2.44
CHG-Col SR	Del:<1kbp	623	0.001	50.255	106.842	2.54
CHG-Col SR	Del:<20kbp	871	0.001	61.68	132.818	2.71
CHH-CR	Del:<10bp	28932	0.001	8.368	27926.2	0.05
CHH-CR	Del:<25bp	1880	0.001	-49.113	5044.43	-1.42
CHH-CR	Del:<50bp	604	0.001	-23.326	1519.86	-1.33
CHH-CR	Del:<100bp	160	0.001	-12.024	399.717	-1.32
CHH-CR	Del:<1kbp	171	0.001	-15.602	513.38	-1.59
CHH-CR	Del:<20kbp	76	0.001	-12.221	270.293	-1.83
CHH-Col SR	Del:<10bp	17483	0.001	185.979	5563.73	1.65
CHH-Col SR	Del:<25bp	3519	0.001	108.686	707.756	2.31
CHH-Col SR	Del:<50bp	1187	0.001	68.516	210.434	2.5
CHH-Col SR	Del:<100bp	404	0.001	44.044	59.495	2.76
CHH-Col SR	Del:<1kbp	561	0.001	40.093	121.289	2.21
CHH-Col SR	Del:<20kbp	271	0.001	14.027	118.718	1.19
CG-CR	CPG(DUP,INVDP)	6080	0.001	-29.042	8764.58	-0.53
CG-CR	CPL(DUP,INVDP)	1413	0.001	-105.179	12347.2	-3.13
CG-CR	CPG	293	0.001	-5.741	407.296	-0.48
CG-CR	CPL	349	0.001	-39.26	2171.16	-2.64
CG-Col SR	CPG(DUP,INVDP)	2450	0.001	28.06	1407.01	0.8
CG-Col SR	CPL(DUP,INVDP)	8173	0.001	135.361	2011.83	2.02
CG-Col SR	CPG	83	0.01	2.531	62.672	0.41
CG-Col SR	CPL	1785	0.001	78.896	350.743	2.35
CHG-CR	CPG(DUP,INVDP)	6918	0.001	-29.088	9834.45	-0.51
CHG-CR	CPL(DUP,INVDP)	1556	0.001	-108.644	13833.5	-3.15
CHG-CR	CPG	296	0.001	-8.312	483.399	-0.71
CHG-CR	CPL	359	0.001	-42.225	2444.84	-2.77
CHG-Col SR	CPG(DUP,INVDP)	2878	0.001	29.955	1640.81	0.81
CHG-Col SR	CPL(DUP,INVDP)	9354	0.001	144.708	2344.08	2
CHG-Col SR	CPG	114	0.001	4.803	73.582	0.63
CHG-Col SR	CPL	2029	0.001	82.016	408.584	2.31
CHH-CR	CPG(DUP,INVDP)	5269	0.001	25.95	3712.24	0.51
CHH-CR	CPL(DUP,INVDP)	4031	0.001	-11.176	4770.25	-0.24
CHH-CR	CPG	420	0.001	-5.352	544.338	-0.37
CHH-CR	CPL	801	0.001	-8.788	1080.03	-0.43
CHH-Col SR	CPG(DUP,INVDP)	3491	0.001	52.681	1505.4	1.21
CHH-Col SR	CPL(DUP,INVDP)	9157	0.001	150.786	2116.77	2.11
CHH-Col SR	CPG	170	0.001	6.947	99.882	0.77
CHH-Col SR	CPL	1080	0.001	36.216	387.133	1.48
CG-CR	NOTAL	788	0.001	-110.521	12980.6	-4.04
CG-Col SR	NOTAL	11714	0.001	203.479	2113.07	2.47
CHG-CR	NOTAL	681	0.001	-117.543	14600.3	-4.42
CHG-Col SR	NOTAL	12395	0.001	201.003	2466.21	2.33
CHH-CR	NOTAL	2150	0.001	-48.635	5663.77	-1.4
CHH-Col SR	NOTAL	6128	0.001	81.855	2284.07	1.42
CG-CR	HOT	11969	0.001	-106.882	29282.6	-1.29
CG-Col SR	HOT	15842	0.001	163.278	4761.36	1.73
CHG-CR	HOT	13095	0.001	-112.189	32644.3	-1.32
CHG-Col SR	HOT	17672	0.001	170.389	5532.32	1.68
CHH-CR	HOT	10280	0.001	12.99	9109.49	0.17
CHH-Col SR	HOT	12595	0.001	117.84	4767.32	1.4
BRK	HOT	1043	0.001	52.606	254.651	2.03
DUP	HOT	1502	0.001	64.87	346.13	2.12
DEL	HOT	153	0.001	-3.695	202.104	-0.4
INS	HOT	200	0.001	-5.663	292.577	-0.55
SEQ	HOT	545	0.001	34.528	143.677	1.92
INV	HOT	123	0.001	18.559	28.08	2.13
24sRC-Total	HOT	2283	0.001	33.359	1206.76	0.92
